# Supplementary material for: Risk of bias judgments for random sequence generation in Cochrane systematic reviews were frequently not in line with Cochrane Handbook
Source: BMC Med Res Methodol. 2019 Aug 5;19:170. doi: 10.1186/s12874-019-0804-y (PMC6683577; doi:10.1186/s12874-019-0804-y)
Supplement: Supplementary file 1 — The short module used for data scraping from the webpage. The module uses a formatted spreadsheet containing web addresses of Cochrane reviews. (TXT 38 kb) [file 12874_2019_804_MOESM1_ESM.txt]

Attribute VB_Name = "Module61"
Sub Macro6()
'
' Macro6 Macro
'
Dim i, j, k, l, m, n, sit, red As Integer
Dim studija(150) As String
Dim redakstudije(150) As Integer
Dim LastLine As Long
    LastLine = Range("A65536").End(xlUp).Row
Dim pocetnired As Integer
Dim komentar As String
Dim redak As Integer
redak = 5
red = 4
 
 
For sit = 3 To 731
Sheets(sit).Select
 Set c = Cells.Find(What:="Characteristics of excluded studies [ordered by study ID]" _
        , After:=ActiveCell, LookIn:=xlFormulas, LookAt:=xlPart, SearchOrder:= _
        xlByRows, SearchDirection:=xlNext, MatchCase:=False, SearchFormat:=False)
 
  If Not c Is Nothing Then
    Cells.Find(What:="Characteristics of excluded studies [ordered by study ID]" _
        , After:=ActiveCell, LookIn:=xlFormulas, LookAt:=xlPart, SearchOrder:= _
        xlByRows, SearchDirection:=xlNext, MatchCase:=False, SearchFormat:=False) _
        .Activate
 LastLine = ActiveCell.Row
 End If


k = 0
For i = 1 To LastLine
   If IsNumeric(Right(Cells(i, 1).Value, 4)) = True Then
   studija(k) = Cells(i, 1).Value
   redakstudije(k) = i
   k = k + 1
   End If
Next i

l = 5

Rows(LastLine + 1 & ":20000").Select 'brise stare podatke
Selection.Delete Shift:=xlUp

Cells(LastLine + l, 4).Value = "XXXpocetakXXX"
Sheets(2).Select
Range("A" & (red) & ":C" & (red)).Select
Application.CutCopyMode = False
Selection.Copy
Sheets(sit).Select
Range("A" & (LastLine + l + 1)).Select
ActiveSheet.PasteSpecial
Sheets(2).Select
Range("A" & (red) & ":C" & (red)).Delete
Sheets(sit).Select

For i = 0 To k - 2
  

    Range(Cells(redakstudije(i), 1), Cells(redakstudije(i + 1), 1)).Select
    
    Set c = Selection.Find(What:="Random sequence generation (selection bias)", After:=ActiveCell, LookIn:=xlFormulas, _
        LookAt:=xlPart, SearchOrder:=xlByRows, SearchDirection:=xlNext, _
        MatchCase:=False, SearchFormat:=False)
    If Not c Is Nothing Then
        Selection.Find(What:="Random sequence generation (selection bias)", After:=ActiveCell, LookIn:=xlFormulas, _
        LookAt:=xlPart, SearchOrder:=xlByRows, SearchDirection:=xlNext, _
        MatchCase:=False, SearchFormat:=False).Activate
        

        pocetnired = ActiveCell.Row
        l = l + 1
        Cells(LastLine + l, 4).Value = studija(i)
        Cells(LastLine + l, 5).Value = "Sheet " & ActiveSheet.Index
        Cells(LastLine + l, 6).Value = Cells(pocetnired, 2).Value 'judgement
        Cells(LastLine + l, 7).Value = Cells(pocetnired, 3).Value 'reason
        
        n = 1
        For m = pocetnired To redakstudije(i + 1)
                If (Cells(pocetnired + n, 2).Value = "") Then
                   n = n + 1
                Else: m = redakstudije(i + 1)
                End If
        Next m
        
        If (n > 1) Then
           komentar = "1. " & Cells(pocetnired, 3).Value
           For m = pocetnired + 1 To pocetnired + n - 1
              komentar = komentar & "   " & (m - pocetnired + 1) & ". " & Cells(m, 3).Value
              
           Next m
           Cells(LastLine + l, 7).Value = komentar 'reason
        End If
        
        

        
    Else:
        l = l + 1
        Cells(LastLine + l, 4).Value = studija(i)
        Cells(LastLine + l, 5).Value = "Sheet " & ActiveSheet.Index
        Cells(LastLine + l, 6).Value = "Nema domene!!" 'judgement
        Cells(LastLine + l, 7).Value = "Nema domene!!" 'reason
    End If
    
Next i
    
i = k - 1
    Range(Cells(redakstudije(i), 1), Cells(LastLine, 1)).Select
    
    Set c = Selection.Find(What:="Random sequence generation (selection bias)", After:=ActiveCell, LookIn:=xlFormulas, _
        LookAt:=xlPart, SearchOrder:=xlByRows, SearchDirection:=xlNext, _
        MatchCase:=False, SearchFormat:=False)
    If Not c Is Nothing Then
        Selection.Find(What:="Random sequence generation (selection bias)", After:=ActiveCell, LookIn:=xlFormulas, _
        LookAt:=xlPart, SearchOrder:=xlByRows, SearchDirection:=xlNext, _
        MatchCase:=False, SearchFormat:=False).Activate
        

        pocetnired = ActiveCell.Row
        l = l + 1
        Cells(LastLine + l, 4).Value = studija(i)
        Cells(LastLine + l, 5).Value = "Sheet " & ActiveSheet.Index
        Cells(LastLine + l, 6).Value = Cells(pocetnired, 2).Value 'judgement
        Cells(LastLine + l, 7).Value = Cells(pocetnired, 3).Value 'reason
        
        n = 1
        For m = pocetnired To LastLine
                If (Cells(pocetnired + n, 2).Value = "") Then
                   n = n + 1
                Else: m = LastLine
                End If
        Next m
        
 
        If (n > 1) Then
           komentar = "1. " & Cells(pocetnired, 3).Value
           For m = pocetnired + 1 To pocetnired + n - 1
              komentar = komentar & "   " & (m - pocetnired + 1) & ". " & Cells(m, 3).Value
              
           Next m
           Cells(LastLine + l, 7).Value = komentar 'reason
        End If
        

        
    Else:
        l = l + 1
        Cells(LastLine + l, 4).Value = studija(i)
        Cells(LastLine + l, 5).Value = "Sheet " & ActiveSheet.Index
        Cells(LastLine + l, 6).Value = "Nema domene!!" 'judgement
        Cells(LastLine + l, 7).Value = "Nema domene!!" 'reason
    End If
    
 '2


l = 5
For i = 0 To k - 2
  

    Range(Cells(redakstudije(i), 1), Cells(redakstudije(i + 1), 1)).Select
    
    Set c = Selection.Find(What:="Allocation concealment (selection bias)", After:=ActiveCell, LookIn:=xlFormulas, _
        LookAt:=xlPart, SearchOrder:=xlByRows, SearchDirection:=xlNext, _
        MatchCase:=False, SearchFormat:=False)
    If Not c Is Nothing Then
        Selection.Find(What:="Allocation concealment (selection bias)", After:=ActiveCell, LookIn:=xlFormulas, _
        LookAt:=xlPart, SearchOrder:=xlByRows, SearchDirection:=xlNext, _
        MatchCase:=False, SearchFormat:=False).Activate
        

        pocetnired = ActiveCell.Row
        l = l + 1
        Cells(LastLine + l, 8).Value = Cells(pocetnired, 2).Value 'judgement
        Cells(LastLine + l, 9).Value = Cells(pocetnired, 3).Value 'reason
        
        n = 1
        For m = pocetnired To redakstudije(i + 1)
                If (Cells(pocetnired + n, 2).Value = "") Then
                   n = n + 1
                Else: m = redakstudije(i + 1)
                End If
        Next m
        
        If (n > 1) Then
           komentar = "1. " & Cells(pocetnired, 3).Value
           For m = pocetnired + 1 To pocetnired + n - 1
              komentar = komentar & "   " & (m - pocetnired + 1) & ". " & Cells(m, 3).Value
              
           Next m
           Cells(LastLine + l, 9).Value = komentar 'reason
        End If
        
        
    Else:
        l = l + 1
        Cells(LastLine + l, 4).Value = studija(i)
        Cells(LastLine + l, 5).Value = "Sheet " & ActiveSheet.Index
        Cells(LastLine + l, 8).Value = "Nema domene!!" 'judgement
        Cells(LastLine + l, 9).Value = "Nema domene!!" 'reason
    End If
    
Next i
    
i = k - 1
    Range(Cells(redakstudije(i), 1), Cells(LastLine, 1)).Select
    
    Set c = Selection.Find(What:="Allocation concealment (selection bias)", After:=ActiveCell, LookIn:=xlFormulas, _
        LookAt:=xlPart, SearchOrder:=xlByRows, SearchDirection:=xlNext, _
        MatchCase:=False, SearchFormat:=False)
    If Not c Is Nothing Then
        Selection.Find(What:="Allocation concealment (selection bias)", After:=ActiveCell, LookIn:=xlFormulas, _
        LookAt:=xlPart, SearchOrder:=xlByRows, SearchDirection:=xlNext, _
        MatchCase:=False, SearchFormat:=False).Activate
        

        pocetnired = ActiveCell.Row
        l = l + 1
        Cells(LastLine + l, 4).Value = studija(i)
        Cells(LastLine + l, 5).Value = "Sheet " & ActiveSheet.Index
        Cells(LastLine + l, 8).Value = Cells(pocetnired, 2).Value 'judgement
        Cells(LastLine + l, 9).Value = Cells(pocetnired, 3).Value 'reason
        
        n = 1
        For m = pocetnired To LastLine
                If (Cells(pocetnired + n, 2).Value = "") Then
                   n = n + 1
                Else: m = LastLine
                End If
        Next m
        
        If (n > 1) Then
           komentar = "1. " & Cells(pocetnired, 3).Value
           For m = pocetnired + 1 To pocetnired + n - 1
              komentar = komentar & "   " & (m - pocetnired + 1) & ". " & Cells(m, 3).Value
              
           Next m
           Cells(LastLine + l, 9).Value = komentar 'reason
        End If
        
        

        
    Else:
        l = l + 1
        Cells(LastLine + l, 4).Value = studija(i)
        Cells(LastLine + l, 5).Value = "Sheet " & ActiveSheet.Index
        Cells(LastLine + l, 8).Value = "Nema domene!!" 'judgement
        Cells(LastLine + l, 9).Value = "Nema domene!!" 'reason
    End If
'3
l = 5
For i = 0 To k - 2
  

    Range(Cells(redakstudije(i), 1), Cells(redakstudije(i + 1), 1)).Select
    
    Set c = Selection.Find(What:="Blinding of participants and personnel (performance bias)", After:=ActiveCell, LookIn:=xlFormulas, _
        LookAt:=xlPart, SearchOrder:=xlByRows, SearchDirection:=xlNext, _
        MatchCase:=False, SearchFormat:=False)
    If Not c Is Nothing Then
        Selection.Find(What:="Blinding of participants and personnel (performance bias)", After:=ActiveCell, LookIn:=xlFormulas, _
        LookAt:=xlPart, SearchOrder:=xlByRows, SearchDirection:=xlNext, _
        MatchCase:=False, SearchFormat:=False).Activate
        

        pocetnired = ActiveCell.Row
        l = l + 1
        Cells(LastLine + l, 10).Value = Cells(pocetnired, 2).Value 'judgement
        Cells(LastLine + l, 11).Value = Cells(pocetnired, 3).Value 'reason
        
        n = 1
        For m = pocetnired To redakstudije(i + 1)
                If (Cells(pocetnired + n, 2).Value = "") Then
                   n = n + 1
                Else: m = redakstudije(i + 1)
                End If
        Next m
        
        If (n > 1) Then
           komentar = "1. " & Cells(pocetnired, 3).Value
           For m = pocetnired + 1 To pocetnired + n - 1
              komentar = komentar & "   " & (m - pocetnired + 1) & ". " & Cells(m, 3).Value
              
           Next m
           Cells(LastLine + l, 11).Value = komentar 'reason
        End If
        
        
    Else:
        l = l + 1
        Cells(LastLine + l, 4).Value = studija(i)
        Cells(LastLine + l, 5).Value = "Sheet " & ActiveSheet.Index
        Cells(LastLine + l, 10).Value = "Nema domene!!" 'judgement
        Cells(LastLine + l, 11).Value = "Nema domene!!" 'reason
    End If
    
Next i
    
i = k - 1
    Range(Cells(redakstudije(i), 1), Cells(LastLine, 1)).Select
    
    Set c = Selection.Find(What:="Blinding of participants and personnel (performance bias)", After:=ActiveCell, LookIn:=xlFormulas, _
        LookAt:=xlPart, SearchOrder:=xlByRows, SearchDirection:=xlNext, _
        MatchCase:=False, SearchFormat:=False)
    If Not c Is Nothing Then
        Selection.Find(What:="Blinding of participants and personnel (performance bias)", After:=ActiveCell, LookIn:=xlFormulas, _
        LookAt:=xlPart, SearchOrder:=xlByRows, SearchDirection:=xlNext, _
        MatchCase:=False, SearchFormat:=False).Activate
        

        pocetnired = ActiveCell.Row
        l = l + 1
        Cells(LastLine + l, 4).Value = studija(i)
        Cells(LastLine + l, 5).Value = "Sheet " & ActiveSheet.Index
        Cells(LastLine + l, 10).Value = Cells(pocetnired, 2).Value 'judgement
        Cells(LastLine + l, 11).Value = Cells(pocetnired, 3).Value 'reason
        
        n = 1
        For m = pocetnired To LastLine
                If (Cells(pocetnired + n, 2).Value = "") Then
                   n = n + 1
                Else: m = LastLine
                End If
        Next m
        
        If (n > 1) Then
           komentar = "1. " & Cells(pocetnired, 3).Value
           For m = pocetnired + 1 To pocetnired + n - 1
              komentar = komentar & "   " & (m - pocetnired + 1) & ". " & Cells(m, 3).Value
              
           Next m
           Cells(LastLine + l, 11).Value = komentar 'reason
        End If
        
        

        
    Else:
        l = l + 1
        Cells(LastLine + l, 4).Value = studija(i)
        Cells(LastLine + l, 5).Value = "Sheet " & ActiveSheet.Index
        Cells(LastLine + l, 10).Value = "Nema domene!!" 'judgement
        Cells(LastLine + l, 11).Value = "Nema domene!!" 'reason
    End If
'3a samo broji instance ponavljanja
l = 5
Dim ir(25) As String

ir(0) = "Random sequence generation (selection bias)"
ir(1) = "Allocation concealment (selection bias)"
ir(2) = "Blinding of participants and personnel (performance bias)"
ir(3) = "Blinding of outcome assessment (detection bias)"
ir(4) = "Incomplete outcome data (attrition bias)"
ir(5) = "Selective reporting (reporting bias)"
ir(6) = "Other bias"
ir(7) = "Blinding (performance bias and detection bias)"
ir(10) = "Random sequence generation (selection bias)�"
ir(11) = "Allocation concealment (selection bias)�"
ir(12) = "Blinding of participants and personnel (performance bias)�"
ir(13) = "Blinding of outcome assessment (detection bias)�"
ir(14) = "Incomplete outcome data (attrition bias)�"
ir(15) = "Selective reporting (reporting bias)�"
ir(16) = "Other bias�"
ir(17) = "Blinding (performance bias and detection bias)�"


For i = 0 To k - 2

        l = l + 1
        Set xrange = Range(Cells(redakstudije(i), 1), Cells(redakstudije(i + 1), 1)) ' za broj instanci
        Cells(LastLine + l, 24).Value = Application.CountIf(xrange, "*" & ir(0) & "*") & " " & Application.CountIf(xrange, "*" & ir(1) & "*") & " " & Application.CountIf(xrange, "*" & ir(2) & "*") & " " & Application.CountIf(xrange, "*" & ir(3) & "*") & " " & Application.CountIf(xrange, "*" & ir(4) & "*") & " " & Application.CountIf(xrange, "*" & ir(5) & "*") & " " & Application.CountIf(xrange, "*" & ir(6) & "*") & " " & Application.CountIf(xrange, "*" & ir(7) & "*")
        
       
    
Next i
    
i = k - 1
   
        l = l + 1
        Set xrange = Range(Cells(redakstudije(i), 1), Cells(LastLine, 1)) ' za broj instanci
        Cells(LastLine + l, 24).Value = Application.CountIf(xrange, "*" & ir(0) & "*") & " " & Application.CountIf(xrange, "*" & ir(1) & "*") & " " & Application.CountIf(xrange, "*" & ir(2) & "*") & " " & Application.CountIf(xrange, "*" & ir(3) & "*") & " " & Application.CountIf(xrange, "*" & ir(4) & "*") & " " & Application.CountIf(xrange, "*" & ir(5) & "*") & " " & Application.CountIf(xrange, "*" & ir(6) & "*") & " " & Application.CountIf(xrange, "*" & ir(7) & "*")
 
'4
l = 5
For i = 0 To k - 2
  

    Range(Cells(redakstudije(i), 1), Cells(redakstudije(i + 1), 1)).Select
    
    Set c = Selection.Find(What:="Blinding of outcome assessment (detection bias)", After:=ActiveCell, LookIn:=xlFormulas, _
        LookAt:=xlPart, SearchOrder:=xlByRows, SearchDirection:=xlNext, _
        MatchCase:=False, SearchFormat:=False)
    If Not c Is Nothing Then
        Selection.Find(What:="Blinding of outcome assessment (detection bias)", After:=ActiveCell, LookIn:=xlFormulas, _
        LookAt:=xlPart, SearchOrder:=xlByRows, SearchDirection:=xlNext, _
        MatchCase:=False, SearchFormat:=False).Activate
        

        pocetnired = ActiveCell.Row
        l = l + 1
        Cells(LastLine + l, 12).Value = Cells(pocetnired, 2).Value 'judgement
        Cells(LastLine + l, 13).Value = Cells(pocetnired, 3).Value 'reason
        
        n = 1
        For m = pocetnired To redakstudije(i + 1)
                If (Cells(pocetnired + n, 2).Value = "") Then
                   n = n + 1
                Else: m = redakstudije(i + 1)
                End If
        Next m
        
        If (n > 1) Then
           komentar = "1. " & Cells(pocetnired, 3).Value
           For m = pocetnired + 1 To pocetnired + n - 1
              komentar = komentar & "   " & (m - pocetnired + 1) & ". " & Cells(m, 3).Value
              
           Next m
           Cells(LastLine + l, 13).Value = komentar 'reason
        End If
        
        
    Else:
        l = l + 1
        Cells(LastLine + l, 4).Value = studija(i)
        Cells(LastLine + l, 5).Value = "Sheet " & ActiveSheet.Index
        Cells(LastLine + l, 12).Value = "Nema domene!!" 'judgement
        Cells(LastLine + l, 13).Value = "Nema domene!!" 'reason
    End If
    
Next i
    
i = k - 1
    Range(Cells(redakstudije(i), 1), Cells(LastLine, 1)).Select
    
    Set c = Selection.Find(What:="Blinding of outcome assessment (detection bias)", After:=ActiveCell, LookIn:=xlFormulas, _
        LookAt:=xlPart, SearchOrder:=xlByRows, SearchDirection:=xlNext, _
        MatchCase:=False, SearchFormat:=False)
    If Not c Is Nothing Then
        Selection.Find(What:="Blinding of outcome assessment (detection bias)", After:=ActiveCell, LookIn:=xlFormulas, _
        LookAt:=xlPart, SearchOrder:=xlByRows, SearchDirection:=xlNext, _
        MatchCase:=False, SearchFormat:=False).Activate
        

        pocetnired = ActiveCell.Row
        l = l + 1
        Cells(LastLine + l, 4).Value = studija(i)
        Cells(LastLine + l, 5).Value = "Sheet " & ActiveSheet.Index
        Cells(LastLine + l, 12).Value = Cells(pocetnired, 2).Value 'judgement
        Cells(LastLine + l, 13).Value = Cells(pocetnired, 3).Value 'reason
        
        n = 1
        For m = pocetnired To LastLine
                If (Cells(pocetnired + n, 2).Value = "") Then
                   n = n + 1
                Else: m = LastLine
                End If
        Next m
        
        If (n > 1) Then
           komentar = "1. " & Cells(pocetnired, 3).Value
           For m = pocetnired + 1 To pocetnired + n - 1
              komentar = komentar & "   " & (m - pocetnired + 1) & ". " & Cells(m, 3).Value
              
           Next m
           Cells(LastLine + l, 13).Value = komentar 'reason
        End If
        
        

        
    Else:
        l = l + 1
        Cells(LastLine + l, 4).Value = studija(i)
        Cells(LastLine + l, 5).Value = "Sheet " & ActiveSheet.Index
        Cells(LastLine + l, 12).Value = "Nema domene!!" 'judgement
        Cells(LastLine + l, 13).Value = "Nema domene!!" 'reason
    End If

'5
l = 5
For i = 0 To k - 2
  

    Range(Cells(redakstudije(i), 1), Cells(redakstudije(i + 1), 1)).Select
    
    Set c = Selection.Find(What:="Incomplete outcome data (attrition bias)", After:=ActiveCell, LookIn:=xlFormulas, _
        LookAt:=xlPart, SearchOrder:=xlByRows, SearchDirection:=xlNext, _
        MatchCase:=False, SearchFormat:=False)
    If Not c Is Nothing Then
        Selection.Find(What:="Incomplete outcome data (attrition bias)", After:=ActiveCell, LookIn:=xlFormulas, _
        LookAt:=xlPart, SearchOrder:=xlByRows, SearchDirection:=xlNext, _
        MatchCase:=False, SearchFormat:=False).Activate
        

        pocetnired = ActiveCell.Row
        l = l + 1
        Cells(LastLine + l, 14).Value = Cells(pocetnired, 2).Value 'judgement
        Cells(LastLine + l, 15).Value = Cells(pocetnired, 3).Value 'reason
        
        n = 1
        For m = pocetnired To redakstudije(i + 1)
                If (Cells(pocetnired + n, 2).Value = "") Then
                   n = n + 1
                Else: m = redakstudije(i + 1)
                End If
        Next m
        
        If (n > 1) Then
           komentar = "1. " & Cells(pocetnired, 3).Value
           For m = pocetnired + 1 To pocetnired + n - 1
              komentar = komentar & "   " & (m - pocetnired + 1) & ". " & Cells(m, 3).Value
              
           Next m
           Cells(LastLine + l, 15).Value = komentar 'reason
        End If
        
        
    Else:
        l = l + 1
        Cells(LastLine + l, 4).Value = studija(i)
        Cells(LastLine + l, 5).Value = "Sheet " & ActiveSheet.Index
        Cells(LastLine + l, 14).Value = "Nema domene!!" 'judgement
        Cells(LastLine + l, 15).Value = "Nema domene!!" 'reason
    End If
    
Next i
    
i = k - 1
    Range(Cells(redakstudije(i), 1), Cells(LastLine, 1)).Select
    
    Set c = Selection.Find(What:="Incomplete outcome data (attrition bias)", After:=ActiveCell, LookIn:=xlFormulas, _
        LookAt:=xlPart, SearchOrder:=xlByRows, SearchDirection:=xlNext, _
        MatchCase:=False, SearchFormat:=False)
    If Not c Is Nothing Then
        Selection.Find(What:="Incomplete outcome data (attrition bias)", After:=ActiveCell, LookIn:=xlFormulas, _
        LookAt:=xlPart, SearchOrder:=xlByRows, SearchDirection:=xlNext, _
        MatchCase:=False, SearchFormat:=False).Activate
        

        pocetnired = ActiveCell.Row
        l = l + 1
        Cells(LastLine + l, 4).Value = studija(i)
        Cells(LastLine + l, 5).Value = "Sheet " & ActiveSheet.Index
        Cells(LastLine + l, 14).Value = Cells(pocetnired, 2).Value 'judgement
        Cells(LastLine + l, 15).Value = Cells(pocetnired, 3).Value 'reason
        
        n = 1
        For m = pocetnired To LastLine
                If (Cells(pocetnired + n, 2).Value = "") Then
                   n = n + 1
                Else: m = LastLine
                End If
        Next m
        
        If (n > 1) Then
           komentar = "1. " & Cells(pocetnired, 3).Value
           For m = pocetnired + 1 To pocetnired + n - 1
              komentar = komentar & "   " & (m - pocetnired + 1) & ". " & Cells(m, 3).Value
              
           Next m
           Cells(LastLine + l, 15).Value = komentar 'reason
        End If
        
        

        
    Else:
        l = l + 1
        Cells(LastLine + l, 4).Value = studija(i)
        Cells(LastLine + l, 5).Value = "Sheet " & ActiveSheet.Index
        Cells(LastLine + l, 14).Value = "Nema domene!!" 'judgement
        Cells(LastLine + l, 15).Value = "Nema domene!!" 'reason
    End If


'6
l = 5
For i = 0 To k - 2
  

    Range(Cells(redakstudije(i), 1), Cells(redakstudije(i + 1), 1)).Select
    
    Set c = Selection.Find(What:="Selective reporting (reporting bias)", After:=ActiveCell, LookIn:=xlFormulas, _
        LookAt:=xlPart, SearchOrder:=xlByRows, SearchDirection:=xlNext, _
        MatchCase:=False, SearchFormat:=False)
    If Not c Is Nothing Then
        Selection.Find(What:="Selective reporting (reporting bias)", After:=ActiveCell, LookIn:=xlFormulas, _
        LookAt:=xlPart, SearchOrder:=xlByRows, SearchDirection:=xlNext, _
        MatchCase:=False, SearchFormat:=False).Activate
        

        pocetnired = ActiveCell.Row
        l = l + 1
        Cells(LastLine + l, 16).Value = Cells(pocetnired, 2).Value 'judgement
        Cells(LastLine + l, 17).Value = Cells(pocetnired, 3).Value 'reason
        
        n = 1
        For m = pocetnired To redakstudije(i + 1)
                If (Cells(pocetnired + n, 2).Value = "") Then
                   n = n + 1
                Else: m = redakstudije(i + 1)
                End If
        Next m
        
        If (n > 1) Then
           komentar = "1. " & Cells(pocetnired, 3).Value
           For m = pocetnired + 1 To pocetnired + n - 1
              komentar = komentar & "   " & (m - pocetnired + 1) & ". " & Cells(m, 3).Value
              
           Next m
           Cells(LastLine + l, 17).Value = komentar 'reason
        End If
        
        
    Else:
        l = l + 1
        Cells(LastLine + l, 4).Value = studija(i)
        Cells(LastLine + l, 5).Value = "Sheet " & ActiveSheet.Index
        Cells(LastLine + l, 16).Value = "Nema domene!!" 'judgement
        Cells(LastLine + l, 17).Value = "Nema domene!!" 'reason
    End If
    
Next i
    
i = k - 1
    Range(Cells(redakstudije(i), 1), Cells(LastLine, 1)).Select
    
    Set c = Selection.Find(What:="Selective reporting (reporting bias)", After:=ActiveCell, LookIn:=xlFormulas, _
        LookAt:=xlPart, SearchOrder:=xlByRows, SearchDirection:=xlNext, _
        MatchCase:=False, SearchFormat:=False)
    If Not c Is Nothing Then
        Selection.Find(What:="Selective reporting (reporting bias)", After:=ActiveCell, LookIn:=xlFormulas, _
        LookAt:=xlPart, SearchOrder:=xlByRows, SearchDirection:=xlNext, _
        MatchCase:=False, SearchFormat:=False).Activate
        

        pocetnired = ActiveCell.Row
        l = l + 1
        Cells(LastLine + l, 4).Value = studija(i)
        Cells(LastLine + l, 5).Value = "Sheet " & ActiveSheet.Index
        Cells(LastLine + l, 16).Value = Cells(pocetnired, 2).Value 'judgement
        Cells(LastLine + l, 17).Value = Cells(pocetnired, 3).Value 'reason
        
        n = 1
        For m = pocetnired To LastLine
                If (Cells(pocetnired + n, 2).Value = "") Then
                   n = n + 1
                Else: m = LastLine
                End If
        Next m
        
        If (n > 1) Then
           komentar = "1. " & Cells(pocetnired, 3).Value
           For m = pocetnired + 1 To pocetnired + n - 1
              komentar = komentar & "   " & (m - pocetnired + 1) & ". " & Cells(m, 3).Value
              
           Next m
           Cells(LastLine + l, 17).Value = komentar 'reason
        End If
        
        

        
    Else:
        l = l + 1
        Cells(LastLine + l, 4).Value = studija(i)
        Cells(LastLine + l, 5).Value = "Sheet " & ActiveSheet.Index
        Cells(LastLine + l, 16).Value = "Nema domene!!" 'judgement
        Cells(LastLine + l, 17).Value = "Nema domene!!" 'reason
    End If

'7
l = 5
For i = 0 To k - 2
  

    Range(Cells(redakstudije(i), 1), Cells(redakstudije(i + 1), 1)).Select
    
    Set c = Selection.Find(What:="Other bias", After:=ActiveCell, LookIn:=xlFormulas, _
        LookAt:=xlPart, SearchOrder:=xlByRows, SearchDirection:=xlNext, _
        MatchCase:=False, SearchFormat:=False)
    If Not c Is Nothing Then
        Selection.Find(What:="Other bias", After:=ActiveCell, LookIn:=xlFormulas, _
        LookAt:=xlPart, SearchOrder:=xlByRows, SearchDirection:=xlNext, _
        MatchCase:=False, SearchFormat:=False).Activate
        

        pocetnired = ActiveCell.Row
        l = l + 1
        Cells(LastLine + l, 18).Value = Cells(pocetnired, 2).Value 'judgement
        Cells(LastLine + l, 19).Value = Cells(pocetnired, 3).Value 'reason
        
        n = 1
        For m = pocetnired To redakstudije(i + 1)
                If (Cells(pocetnired + n, 2).Value = "") Then
                   n = n + 1
                Else: m = redakstudije(i + 1)
                End If
        Next m
        
        If (n > 1) Then
           komentar = "1. " & Cells(pocetnired, 3).Value
           For m = pocetnired + 1 To pocetnired + n - 1
              komentar = komentar & "   " & (m - pocetnired + 1) & ". " & Cells(m, 3).Value
              
           Next m
           Cells(LastLine + l, 19).Value = komentar 'reason
        End If
        
        
    Else:
        l = l + 1
        Cells(LastLine + l, 4).Value = studija(i)
        Cells(LastLine + l, 5).Value = "Sheet " & ActiveSheet.Index
        Cells(LastLine + l, 18).Value = "Nema domene!!" 'judgement
        Cells(LastLine + l, 19).Value = "Nema domene!!" 'reason
    End If
    
Next i
    
i = k - 1
    Range(Cells(redakstudije(i), 1), Cells(LastLine, 1)).Select
    
    Set c = Selection.Find(What:="Other bias", After:=ActiveCell, LookIn:=xlFormulas, _
        LookAt:=xlPart, SearchOrder:=xlByRows, SearchDirection:=xlNext, _
        MatchCase:=False, SearchFormat:=False)
    If Not c Is Nothing Then
        Selection.Find(What:="Other bias", After:=ActiveCell, LookIn:=xlFormulas, _
        LookAt:=xlPart, SearchOrder:=xlByRows, SearchDirection:=xlNext, _
        MatchCase:=False, SearchFormat:=False).Activate
        

        pocetnired = ActiveCell.Row
        l = l + 1
        Cells(LastLine + l, 4).Value = studija(i)
        Cells(LastLine + l, 5).Value = "Sheet " & ActiveSheet.Index
        Cells(LastLine + l, 18).Value = Cells(pocetnired, 2).Value 'judgement
        Cells(LastLine + l, 19).Value = Cells(pocetnired, 3).Value 'reason
        
        n = 1
        For m = pocetnired To LastLine
                If (Cells(pocetnired + n, 2).Value = "") Then
                   n = n + 1
                Else: m = LastLine
                End If
        Next m
        
        If (n > 1) Then
           komentar = "1. " & Cells(pocetnired, 3).Value
           For m = pocetnired + 1 To pocetnired + n - 1
              komentar = komentar & "   " & (m - pocetnired + 1) & ". " & Cells(m, 3).Value
              
           Next m
           Cells(LastLine + l, 19).Value = komentar 'reason
        End If
        
        

        
    Else:
        l = l + 1
        Cells(LastLine + l, 4).Value = studija(i)
        Cells(LastLine + l, 5).Value = "Sheet " & ActiveSheet.Index
        Cells(LastLine + l, 18).Value = "Nema domene!!" 'judgement
        Cells(LastLine + l, 19).Value = "Nema domene!!" 'reason
    End If
'8
l = 5
For i = 0 To k - 2
  

    Range(Cells(redakstudije(i), 1), Cells(redakstudije(i + 1), 1)).Select
    
    Set c = Selection.Find(What:="Blinding (performance bias and detection bias)", After:=ActiveCell, LookIn:=xlFormulas, _
        LookAt:=xlPart, SearchOrder:=xlByRows, SearchDirection:=xlNext, _
        MatchCase:=False, SearchFormat:=False)
    If Not c Is Nothing Then
        Selection.Find(What:="Blinding (performance bias and detection bias)", After:=ActiveCell, LookIn:=xlFormulas, _
        LookAt:=xlPart, SearchOrder:=xlByRows, SearchDirection:=xlNext, _
        MatchCase:=False, SearchFormat:=False).Activate
        

        pocetnired = ActiveCell.Row
        l = l + 1
        Cells(LastLine + l, 20).Value = Cells(pocetnired, 2).Value 'judgement
        Cells(LastLine + l, 21).Value = Cells(pocetnired, 3).Value 'reason
        
        n = 1
        For m = pocetnired To redakstudije(i + 1)
                If (Cells(pocetnired + n, 2).Value = "") Then
                   n = n + 1
                Else: m = redakstudije(i + 1)
                End If
        Next m
        
        If (n > 1) Then
           komentar = "1. " & Cells(pocetnired, 3).Value
           For m = pocetnired + 1 To pocetnired + n - 1
              komentar = komentar & "   " & (m - pocetnired + 1) & ". " & Cells(m, 3).Value
              
           Next m
           Cells(LastLine + l, 21).Value = komentar 'reason
        End If
        
        
    Else:
        l = l + 1
        Cells(LastLine + l, 4).Value = studija(i)
        Cells(LastLine + l, 5).Value = "Sheet " & ActiveSheet.Index
        Cells(LastLine + l, 20).Value = "Nema domene!!" 'judgement
        Cells(LastLine + l, 21).Value = "Nema domene!!" 'reason
    End If
    
Next i
    
i = k - 1
    Range(Cells(redakstudije(i), 1), Cells(LastLine, 1)).Select
    
    Set c = Selection.Find(What:="Blinding (performance bias and detection bias)", After:=ActiveCell, LookIn:=xlFormulas, _
        LookAt:=xlPart, SearchOrder:=xlByRows, SearchDirection:=xlNext, _
        MatchCase:=False, SearchFormat:=False)
    If Not c Is Nothing Then
        Selection.Find(What:="Blinding (performance bias and detection bias)", After:=ActiveCell, LookIn:=xlFormulas, _
        LookAt:=xlPart, SearchOrder:=xlByRows, SearchDirection:=xlNext, _
        MatchCase:=False, SearchFormat:=False).Activate
        

        pocetnired = ActiveCell.Row
        l = l + 1
        Cells(LastLine + l, 4).Value = studija(i)
        Cells(LastLine + l, 5).Value = "Sheet " & ActiveSheet.Index
        Cells(LastLine + l, 20).Value = Cells(pocetnired, 2).Value 'judgement
        Cells(LastLine + l, 21).Value = Cells(pocetnired, 3).Value 'reason
        
        n = 1
        For m = pocetnired To LastLine
                If (Cells(pocetnired + n, 2).Value = "") Then
                   n = n + 1
                Else: m = LastLine
                End If
        Next m
        
        If (n > 1) Then
           komentar = "1. " & Cells(pocetnired, 3).Value
           For m = pocetnired + 1 To pocetnired + n - 1
              komentar = komentar & "   " & (m - pocetnired + 1) & ". " & Cells(m, 3).Value
              
           Next m
           Cells(LastLine + l, 21).Value = komentar 'reason
        End If
        
        

        
    Else:
        l = l + 1
        Cells(LastLine + l, 4).Value = studija(i)
        Cells(LastLine + l, 5).Value = "Sheet " & ActiveSheet.Index
        Cells(LastLine + l, 20).Value = "Nema domene!!" 'judgement
        Cells(LastLine + l, 21).Value = "Nema domene!!" 'reason
    End If


'9
l = 5
Dim redakbiasapoc(100), redakbiasakr(100), riskovi, br1, br2, br3, pcr As Integer
Dim tabelica(50, 3) As String
Dim r(25) As String
r(0) = "Random sequence generation (selection bias)"
r(1) = "Allocation concealment (selection bias)"
r(2) = "Blinding of participants and personnel (performance bias)"
r(3) = "Blinding of outcome assessment (detection bias)"
r(4) = "Incomplete outcome data (attrition bias)"
r(5) = "Selective reporting (reporting bias)"
r(6) = "Other bias"
r(7) = "Blinding (performance bias and detection bias)"
r(10) = "Random sequence generation (selection bias)�"
r(11) = "Allocation concealment (selection bias)�"
r(12) = "Blinding of participants and personnel (performance bias)�"
r(13) = "Blinding of outcome assessment (detection bias)�"
r(14) = "Incomplete outcome data (attrition bias)�"
r(15) = "Selective reporting (reporting bias)�"
r(16) = "Other bias�"
r(17) = "Blinding (performance bias and detection bias)�"


Sheets(sit).Select
For i = 0 To k - 2
    

    Range(Cells(redakstudije(i), 1), Cells(redakstudije(i + 1), 1)).Select
    
    Set c = Selection.Find(What:="Risk of bias", After:=ActiveCell, LookIn:=xlFormulas, _
        LookAt:=xlPart, SearchOrder:=xlByRows, SearchDirection:=xlNext, _
        MatchCase:=False, SearchFormat:=False)
    If Not c Is Nothing Then
        Selection.Find(What:="Risk of bias", After:=ActiveCell, LookIn:=xlFormulas, _
        LookAt:=xlPart, SearchOrder:=xlByRows, SearchDirection:=xlNext, _
        MatchCase:=False, SearchFormat:=False).Activate
    
    
        pocetnired = ActiveCell.Row
        
        br1 = 0
                           l = l + 1
        For br2 = pocetnired + 2 To redakstudije(i + 1)
                r(9) = Cells(br2, 1).Value
                If (Cells(br2, 2).Value <> "" And r(9) <> r(0) And r(9) <> r(1) And r(9) <> r(2) And r(9) <> r(3) And r(9) <> r(4) And r(9) <> r(5) And r(9) <> r(6) And r(9) <> r(7) And r(9) <> r(10) And r(9) <> r(11) And r(9) <> r(12) And r(9) <> r(13) And r(9) <> r(14) And r(9) <> r(15) And r(9) <> r(16) And r(9) <> r(17)) Then
                   pcr = br2
                   br1 = br1 + 3
                   'l = l + 1

                   Cells(LastLine + l, 22 + br1).Value = r(9) 'Cells(br2, 1).Value 'ime rizika
                   Cells(LastLine + l, 23 + br1).Value = Cells(br2, 2).Value 'judgement
                   Cells(LastLine + l, 24 + br1).Value = Cells(br2, 3).Value 'reason
        
                   n = 1
                   For m = br2 + 1 To redakstudije(i + 1)
                      If (Cells(m, 2).Value = "") Then
                       n = n + 1
                      Else: m = redakstudije(i + 1)
                      End If
                   Next m
        
                   If (n > 1) Then
                     komentar = "1. " & Cells(br2, 3).Value
                     For m = br2 + 1 To br2 + n - 1
                      komentar = komentar & "   " & (m - br2 + 1) & ". " & Cells(m, 3).Value
                     Next m
                     Cells(LastLine + l, 24 + br1).Value = komentar 'reason
                   End If

           

                End If
        Next br2
        
        
        
        
    Else:
        l = l + 1
        Cells(LastLine + l, 4).Value = studija(i)
        Cells(LastLine + l, 5).Value = "Sheet " & ActiveSheet.Index
        Cells(LastLine + l, 22).Value = "Nema Risk of bias!!" 'judgement
        Cells(LastLine + l, 23).Value = "Nema Risk of bias!!" 'reason
    End If
    
Next i
  
i = k - 1
    

    Range(Cells(redakstudije(i), 1), Cells(LastLine - 1, 1)).Select
    
    Set c = Selection.Find(What:="Risk of bias", After:=ActiveCell, LookIn:=xlFormulas, _
        LookAt:=xlPart, SearchOrder:=xlByRows, SearchDirection:=xlNext, _
        MatchCase:=False, SearchFormat:=False)
    If Not c Is Nothing Then
        Selection.Find(What:="Risk of bias", After:=ActiveCell, LookIn:=xlFormulas, _
        LookAt:=xlPart, SearchOrder:=xlByRows, SearchDirection:=xlNext, _
        MatchCase:=False, SearchFormat:=False).Activate
    
    
        pocetnired = ActiveCell.Row
        
        br1 = 0
                           l = l + 1
        For br2 = pocetnired + 2 To LastLine
                r(9) = Cells(br2, 1).Value
                If (Cells(br2, 2).Value <> "" And r(9) <> r(0) And r(9) <> r(1) And r(9) <> r(2) And r(9) <> r(3) And r(9) <> r(4) And r(9) <> r(5) And r(9) <> r(6) And r(9) <> r(7) And r(9) <> r(10) And r(9) <> r(11) And r(9) <> r(12) And r(9) <> r(13) And r(9) <> r(14) And r(9) <> r(15) And r(9) <> r(16) And r(9) <> r(17)) Then
                   pcr = br2
                   br1 = br1 + 3
                   'l = l + 1

                   Cells(LastLine + l, 22 + br1).Value = r(9) 'Cells(br2, 1).Value 'ime rizika
                   Cells(LastLine + l, 23 + br1).Value = Cells(br2, 2).Value 'judgement
                   Cells(LastLine + l, 24 + br1).Value = Cells(br2, 3).Value 'reason
        
                   n = 1
                   For m = br2 + 1 To LastLine
                      If (Cells(m, 2).Value = "") Then
                       n = n + 1
                      Else: m = LastLine
                      End If
                   Next m
        
                   If (n > 1) Then
                     komentar = "1. " & Cells(br2, 3).Value
                     For m = br2 + 1 To br2 + n - 1
                      komentar = komentar & "   " & (m - br2 + 1) & ". " & Cells(m, 3).Value
                     Next m
                   Cells(LastLine + l, 24 + br1).Value = komentar 'reason
                   End If

           

                End If
        Next br2
        
        
        
        
    Else:
        l = l + 1
        Cells(LastLine + l, 4).Value = studija(i)
        Cells(LastLine + l, 5).Value = "Sheet " & ActiveSheet.Index
        Cells(LastLine + l, 22).Value = "Nema Risk of bias!!" 'judgement
        Cells(LastLine + l, 23).Value = "Nema Risk of bias!!" 'reason
    End If

Cells(LastLine + l + 1, 4).Value = "XXXkrajXXX"
Rows((LastLine + 6) & ":" & (LastLine + l)).Select
Selection.Copy
Sheets(2).Select
Rows(red).Select
Selection.Insert Shift:=xlDown
red = red + k

Next sit

'
End Sub
