# Supplementary material for: Risk of bias judgments for random sequence generation in Cochrane systematic reviews were frequently not in line with Cochrane Handbook
Source: BMC Med Res Methodol. 2019 Aug 5;19:170. doi: 10.1186/s12874-019-0804-y (PMC6683577; doi:10.1186/s12874-019-0804-y)
Supplement: Supplementary file 2 — One of the final VBA modules used for extraction of RoB tables from separate spreadsheets. The module includes search code for strings indicating the beginning and the end of RoB tables, as well as code for extraction of original domains and customized domains. All modules were written in VBA originally with .bas extension. Raw code is presented; notice single quotation marks for the exclusion of parts of code while testing. (TXT 1 kb) [file 12874_2019_804_MOESM2_ESM.txt]

Attribute VB_Name = "Module4"
Sub webpage()

Dim internet As InternetExplorer

Dim internetdata As HTMLDocument

Dim internetlink As Object

Dim internetinnerlink As Object

Set internet = CreateObject("InternetExplorer.Application")

Dim adresa As String


internet.Visible = True
Dim i As Integer


For i = 1 To 320
adresa = Sheets(1).Cells(i, 8).Value
internet.navigate (adresa)
'newHour = Hour(Now())
'newMinute = Minute(Now())
'newSecond = Second(Now()) + Int((2 - 1 + 1) * Rnd + 1)
'waitTime = TimeSerial(newHour, newMinute, newSecond)
'Application.Wait waitTime
Do While internet.Busy

DoEvents

Loop

Do Until internet.readyState = READYSTATE_COMPLETE

DoEvents

Loop

        internet.ExecWB OLECMDID_SELECTALL, OLECMDEXECOPT_DODEFAULT
        internet.ExecWB OLECMDID_COPY, OLECMDEXECOPT_DODEFAULT
        'internet.Quit
    
    Sheets.Add After:=Sheets(Sheets.Count)
    Sheets(i + 2).Activate
    Cells(1, 1).Value = adresa

        Range("A2").Select
        ActiveSheet.Paste
    
Next i


End Sub
